# Supplementary material for: UtpA and UtpB chaperone nascent pre-ribosomal RNA and U3 snoRNA to initiate eukaryotic ribosome assembly
Source: Nat Commun. 2016 Jun 29;7:12090. doi: 10.1038/ncomms12090 (PMC4931317; doi:10.1038/ncomms12090)
Supplement: Supplementary Table 1 — yeast strains [file ncomms12090-s2.xlsx]

## Sheet: Supplementary Table 1
Yeast strain	Genotype	Source
YSK47	MATa his3Δ leu2Δ0 met15Δ0 ura3Δ0 UTP18-3myc-tev-mCherry-3FLAG::HphMX4	This study
YSK43	MATa his3Δ leu2Δ0 met15Δ0 ura3Δ0 UTP21-3myc-tev-mCherry-3FLAG::HphMX4	This study
YSK32	MATa his3Δ leu2Δ0 met15Δ0 ura3Δ0 with UTP10-sbp-H14-3c-GFP::kanMX6 UTP15-3myc-tev-mCherry-3FLAG::HphMX4	This study
YSK122	MATa his3Δ leu2Δ0 met15Δ0 ura3Δ0 UTP10-sbp-H14-3c-GFP::URA pep4::kanMX6-pSKB133(GAL1-Utp9,GAL10-Utp8)- prb1::HphMX4-pSKB178(GAL10-Utp15-3myc-tev-mCherry-3FLAG,GAL1-Utp5,GAL10-Utp4)	This study
YSK133	MATa his3Δ leu2Δ0 met15Δ0 ura3Δ0 UTP10-H14-tev-ProteinA(x2)::HphMX4	This study
YSK134	MATa his3Δ leu2Δ0 met15Δ0 ura3Δ0 UTP15-H14-tev-ProteinA(x2)::HphMX4	This study
YSK137	MATa his3Δ leu2Δ0 met15Δ0 ura3Δ0 UTP5-H14-tev-ProteinA(x2)::HphMX4	This study
YSK138	MATa his3Δ leu2Δ0 met15Δ0 ura3Δ0 UTP9-H14-tev-ProteinA(x2)::HphMX4	This study
YSK139	MATa his3Δ leu2Δ0 met15Δ0 ura3Δ0 UTP4-H14-tev-ProteinA(x2)::HphMX4	This study
YSK140	MATa his3Δ leu2Δ0 met15Δ0 ura3Δ0 UTP8-H14-tev-ProteinA(x2)::HphMX4	This study
YSK144	MATa his3Δ leu2Δ0 met15Δ0 ura3Δ0 UTP17-H14-tev-ProteinA(x2)::HphMX4	This study
YSK158	MATa his3Δ leu2Δ0 met15Δ0 ura3Δ0 UTP1-H14-tev-ProteinA(x2)::HphMX4	This study
YSK159	MATa his3Δ leu2Δ0 met15Δ0 ura3Δ0 UTP13-H14-tev-ProteinA(x2)::HphMX4	This study
YSK160	MATa his3Δ leu2Δ0 met15Δ0 ura3Δ0 UTP18-H14-tev-ProteinA(x2)::HphMX4	This study
YSK162	MATa his3Δ leu2Δ0 met15Δ0 ura3Δ0 UTP21-H14-tev-ProteinA(x2)::HphMX4	This study
