# Supplementary material for: UtpA and UtpB chaperone nascent pre-ribosomal RNA and U3 snoRNA to initiate eukaryotic ribosome assembly
Source: Nat Commun. 2016 Jun 29;7:12090. doi: 10.1038/ncomms12090 (PMC4931317; doi:10.1038/ncomms12090)
Supplement: Supplementary Table 2 — plasmids [file ncomms12090-s3.xlsx]

## Sheet: Supplementary Table 2
Name	Construct	Restriction enzymes
pSKA039	pRSFDuet1_MCSI_H14-3C-ScUtp6_MCSII_empty	Utp6: BamHI/NotI
pSKA041	pRSFDuet1_MCSI_H14-3C-SceUtp21_MCSII_SceUtp1	Utp21: SacI/SalI Utp1: BglII/XhoI
pSKA048	pRSFDuet1_MCSI_H14-3C-ScUtp12_MCSII_ScUtp13-untagged	Utp12: BamHI, SalI Utp13: NdeI, XhoI
pSKA049	pRSFDuet1_MCSI_H14-3C-ScUtp6_MCSII-ScUtp18-untagged	Utp6: BamHI/NotI Utp18: NdeI, XhoI
pSKA052	pRSFDuet1_MCSI_STREPII-SUMO-ScUtp21_MCSII_ScUtp1	Utp21: SacI/SalI Utp1: BglII/XhoI
pSKA056	pETDuet1_MCSI-mCherry-3C-ScUtp6_MCSII-ScUtp18-untagged	Utp6: BamHI/NotI, Utp18: NdeI, XhoI
pSKA061	pRSFDuet1_MCSI_H14-3C-ScUtp12_MCSII_ScUtp13-untagged-AgeI-MCSI-STREPII-SUMO-ScUtp21_MCSII_ScUtp1	Combining pSKA048 (backbone, cut with AgeI) with pcr amplified insert from pSKA052 (pcr introduced NgoMIV sites)
