# Supplementary material for: UtpA and UtpB chaperone nascent pre-ribosomal RNA and U3 snoRNA to initiate eukaryotic ribosome assembly
Source: Nat Commun. 2016 Jun 29;7:12090. doi: 10.1038/ncomms12090 (PMC4931317; doi:10.1038/ncomms12090)
Supplement: Supplementary Table 3 — UtpA CL-MS data [file ncomms12090-s4.xlsx]

## Sheet: Supplementary Table 3
Peptide 1	Peptide 2	Protein 1	Residue 1	Protein 2	Residue 2	Score
SDGKLLCAGDATGLVSVYDSYNPR	FHTQDNKILATASDDR	UTP15	94	UTP15	138	1.32e-22
VKCNDVSGDSSVPVLHCNEVIEK	TQSLGIEQYK	UTP8	442	Utp17	2	1.36e-21
ELTSLEQEQAKPPQANELLTETFGDK	KSATSQSPIFFK	UTP5	392	UTP10	1491	2.23e-20
KLEEKEEEAQPEVQHEK	NEKNNADEADQK	UTP9	352	UTP9	342	3.46e-20
FGWKFSGPVLSCAVSPSTAQGNR	IITSKAPLLPQQTTPEQR	UTP15	297	UTP15	12	1.23e-19
DLHGKDLASATNYVEGNAR	VTSGDNFKHVDDAIK	UTP5	348	UTP5	370	1.32e-19
LNQGKIYIYSLPHCQLQQVIEFPMVDK	TQSLGIEQYK	UTP8	291	Utp17	2	5.17e-17
VKCNDVSGDSSVPVLHCNEVIEK	IKEEHYTEK	UTP8	442	UTP8	486	9.25e-17
KLEEKEEEAQPEVQHEK	NEKNNADEADQK	UTP9	356	UTP9	342	9.6e-17
NNVDIYPLNETKDYVVNSSLVSHIDYETNDMK	KLDEDEGTGESSEQR	UTP9	39	UTP9	83	2.77e-16
KLDEDEGTGESSEQR	KLQYNNSK	UTP9	83	UTP9	152	4.29e-16
SHNSKTIAIGISTK	PSLSQPFR	UTP8	378	UTP8	2	6.45e-15
IITSKAPLLPQQTTPEQR	LKPALAVILLER	UTP15	12	UTP5	473	9.18e-15
KLDEDEGTGESSEQR	PLKTFTLVDGK	UTP9	83	UTP9	162	2.96e-14
LISLNNIAKYINSIEK	KDTASFQTFLDK	UTP10	549	UTP10	460	3.22e-14
LCYQFGKLYK	TQSLGIEQYK	UTP8	283	Utp17	2	5.81e-14
SSWEKSCIANK	KVLSLFTEAIGK	UTP10	704	UTP10	493	1.03e-13
LTTSLFTNADVNTDIVKQLSDPVETTK	KDTASFQTFLDK	UTP10	449	UTP10	460	3.08e-13
DPSQKAHNSLQSYR	LLAHMCKDVSTK	Utp17	163	Utp17	213	5.05e-13
GCGVVDILDLKAR	ISKPLAR	UTP4	556	UTP4	561	5.78e-13
ISLADEKLANVFHSEGNYR	DPSQKAHNSLQSYR	Utp17	140	Utp17	163	7.68e-13
TLKFANNSLLSGIFLQEEENNESIVK	GKLVESPK	Utp17	67	Utp17	124	8.18e-12
NEQVNYQYLTSGVNNSMGKVR	NINQFKWSEALDNAFVPGMAK	Utp17	483	UTP15	396	1.01e-11
PSTTKVFHLQPVGNK	VTKLDNDLLLR	UTP4	449	UTP4	464	1.71e-11
NNVDIYPLNETKDYVVNSSLVSHIDYETNDMK	NEKNNADEADQK	UTP9	39	UTP9	342	3.61e-11
VTSGDNFKHVDDAIK	KSATSQSPIFFK	UTP5	370	UTP10	1491	3.72e-11
KLDEDEGTGESSEQR	FKDVVYSASFR	UTP9	83	UTP15	81	4.52e-11
IDFDVDFPINKR	IKSTDVQR	UTP4	667	UTP4	718	5.81e-11
SFQVGNNDSSVILKPLFDDKDINDK	TQSLGIEQYK	UTP8	434	Utp17	2	8.01e-11
IITSKAPLLPQQTTPEQR	KSATSQSPIFFK	UTP15	12	UTP10	1491	1.27e-10
ELTSLEQEQAKPPQANELLTETFGDK	IITSKAPLLPQQTTPEQR	UTP5	392	UTP15	12	1.77e-10
PLKTFTLVDGK	KLQYNNSK	UTP9	162	UTP9	152	1.84e-10
NEQVNYQYLTSGVNNSMGKVR	TKVINPHGISVPITK	Utp17	483	Utp17	546	2.21e-10
FHTQDNKILATASDDR	PSLSQPFR	UTP15	138	UTP8	2	2.39e-10
IITSKAPLLPQQTTPEQR	SSDKENAPASFNK	UTP15	12	UTP15	341	2.69e-10
HFKISLADEK	GKLVESPK	Utp17	133	Utp17	124	3.42e-10
YLVKAIGALASNNSGVDEHNQILNK	AMKLIYSK	UTP10	1668	UTP10	1712	3.78e-10
SSDKENAPASFNK	NAKSNNFQR	UTP15	341	UTP15	353	4.12e-10
HVDDAIKSWER	KSATSQSPIFFK	UTP5	377	UTP10	1491	4.24e-10
FHTQDNKILATASDDR	SAVINSEKSHNSK	UTP15	138	UTP8	373	6.02e-10
ISLADEKLANVFHSEGNYR	ILTTFKDPSQK	Utp17	140	Utp17	158	1.32e-09
DKNTNDNDEDEEDIALEFINGEK	LFQTLKGQGNVDQLPSK	Utp17	841	UTP10	307	1.75e-09
SSDKENAPASFNK	LKPALAVILLER	UTP15	341	UTP5	473	1.82e-09
QKLHSASLIYNSK	GKLVESPK	UTP10	27	Utp17	124	2.53e-09
ELTSLEQEQAKPPQANELLTETFGDK	DLHGKDLASATNYVEGNAR	UTP5	392	UTP5	348	2.76e-09
SCIANKTNFEHFER	KVLSLFTEAIGK	UTP10	710	UTP10	493	4.25e-09
LKPALAVILLER	NAKSNNFQR	UTP5	473	UTP15	353	4.62e-09
IITSKAPLLPQQTTPEQR	NAKSNNFQR	UTP15	12	UTP15	353	7.49e-09
TKVINPHGISVPITK	DLTHILKFWTK	Utp17	546	Utp17	530	9.04e-09
GQANIDGNIEASTDDEANNEKTINTQK	IFKLFDSK	UTP8	103	UTP10	321	1.13e-08
DLHGKDLASATNYVEGNAR	NKSADR	UTP5	348	UTP5	339	1.32e-08
LKPALAVILLER	KLYER	UTP5	473	UTP15	244	1.38e-08
KLEEKEEEAQPEVQHEK	KETETK	UTP9	356	UTP9	369	1.7e-08
IITSKAPLLPQQTTPEQR	KLDEDEGTGESSEQR	UTP15	12	UTP9	83	2.17e-08
DLHGKDLASATNYVEGNAR	KSATSQSPIFFK	UTP5	348	UTP10	1491	3.33e-08
LTLLHSFDISYDNLKYAK	AKVMSIK	UTP8	217	UTP8	174	3.56e-08
SAVINSEKSHNSK	NAKSNNFQR	UTP8	373	UTP15	353	3.63e-08
IITSKAPLLPQQTTPEQR	TKVINPHGISVPITK	UTP15	12	Utp17	546	4.06e-08
KETETK	KLEEK	UTP9	369	UTP9	352	4.5e-08
LEPDSIVYANGESDEFVDASEYKD	IITSKAPLLPQQTTPEQR	UTP9	574	UTP15	12	5.62e-08
LLTSSKSSSEK	KSLESR	UTP10	1102	UTP10	1109	5.67e-08
GSEYQGDQEHIIHNDKVR	NAKSNNFQR	UTP15	378	UTP15	353	5.99e-08
GFQHGFASSTFDNGTSQKR	QKAFIQPK	UTP8	700	UTP4	767	9.55e-08
TKVINPHGISVPITK	NAKSNNFQR	Utp17	546	UTP15	353	1.25e-07
NAKSNNFQR	DSIKQEMK	UTP15	353	UTP8	596	1.33e-07
SAVINSEKSHNSK	SSDKENAPASFNK	UTP8	373	UTP15	341	1.36e-07
KLDEDEGTGESSEQR	DIVNIIKNK	UTP9	83	UTP9	126	1.38e-07
SGELNSIKDK	HLKSALR	UTP9	471	UTP9	483	1.62e-07
ILTTFKDPSQK	HFKISLADEK	Utp17	158	Utp17	133	2.02e-07
QDDEFTTKVVER	VKLFSTLIK	UTP10	981	UTP10	1027	2.63e-07
SHNSKTIAIGISTK	SSDKENAPASFNK	UTP8	378	UTP15	341	2.89e-07
GCGVVDILDLKAR	KSVVVITADNK	UTP4	556	UTP4	580	3.51e-07
KLEEKEEEAQPEVQHEK	KETETK	UTP9	352	UTP9	369	3.85e-07
IVVYSSNGKDIVNIIK	KLDEDEGTGESSEQR	UTP9	119	UTP9	83	4.02e-07
KSVVVITADNK	ISKPLAR	UTP4	580	UTP4	561	6.33e-07
NEQVNYQYLTSGVNNSMGKVR	IKSTDVQR	Utp17	483	UTP4	718	6.38e-07
KLDEDEGTGESSEQR	FISKDMENVNLR	UTP9	83	UTP10	1611	6.57e-07
LSALQDNDITSFDDIFFKELK	IKEEHYTEK	UTP8	481	UTP8	486	6.86e-07
IITSKAPLLPQQTTPEQR	SSDKENAPASFNKNAK	UTP15	12	UTP15	350	7.3e-07
NEQVNYQYLTSGVNNSMGKVR	GFQHGFASSTFDNGTSQKR	Utp17	483	UTP8	700	7.55e-07
GQANIDGNIEASTDDEANNEKTINTQK	GQGNVDQLPSKIFK	UTP8	103	UTP10	318	8.38e-07
TQSLGIEQYKLSVVSGGK	GKLVESPK	Utp17	11	Utp17	124	8.96e-07
IQIVSKDGR	NKSADR	UTP5	284	UTP5	339	1.05e-06
NEKNNADEADQK	KLEEK	UTP9	342	UTP9	352	1.06e-06
DLHGKDLASATNYVEGNAR	HVDDAIKSWER	UTP5	348	UTP5	377	1.1e-06
LHSASLIYNSKTAATQDYDFIFENASK	GKLVESPK	UTP10	38	Utp17	124	1.12e-06
FHTQDNKILATASDDR	NAKSNNFQR	UTP15	138	UTP15	353	1.26e-06
DKNTNDNDEDEEDIALEFINGEK	KSDTR	Utp17	841	Utp17	835	1.78e-06
IITSKAPLLPQQTTPEQR	DSIKQEMK	UTP15	12	UTP8	596	1.97e-06
AICAYQSKGADFLVSGGVEK	SNINKLTPSDLR	UTP4	342	UTP4	59	2.24e-06
EEEAQPEVQHEKK	KLEEK	UTP9	368	UTP9	352	2.34e-06
ILTTFKDPSQK	KKQSR	Utp17	158	Utp17	423	2.72e-06
ALEDTTDTSNDHLSESDIDNKAYTGSDEFLSQYK	VKLFSTLIK	UTP8	155	UTP10	1027	3.11e-06
TNLKGSNLK	KLYER	UTP5	424	UTP15	244	3.22e-06
LKPALAVILLER	KTNLK	UTP5	473	UTP5	420	3.64e-06
SSDKENAPASFNK	HTSSKQDGR	UTP15	341	UTP5	619	4.12e-06
IITSKAPLLPQQTTPEQR	SAVINSEKSHNSK	UTP15	12	UTP8	373	6.6e-06
IITSKAPLLPQQTTPEQR	QDDEFTTKVVER	UTP15	12	UTP10	981	6.98e-06
ALEDTTDTSNDHLSESDIDNKAYTGSDEFLSQYK	QDDEFTTKVVER	UTP8	155	UTP10	981	7.95e-06
VKCNDVSGDSSVPVLHCNEVIEK	IKEEHYTEKDR	UTP8	442	UTP8	493	1.14e-05
VLTLAWKK	SQKNNR	UTP4	196	UTP4	316	1.24e-05
SDGKLLCAGDATGLVSVYDSYNPR	QVIKTFSR	UTP15	94	UTP15	75	1.26e-05
SNINKLTPSDLR	SSIKVPYINR	UTP4	59	UTP4	524	1.28e-05
EEEAQPEVQHEKK	ETETKINK	UTP9	368	UTP9	374	1.34e-05
GSEYQGDQEHIIHNDKVR	NDNETNWNLKTK	UTP15	378	Utp17	544	1.38e-05
DLHGKDLASATNYVEGNAR	IQIVSKDGR	UTP5	348	UTP5	284	1.59e-05
HEIHKSK	KTNLK	UTP15	497	UTP5	420	1.61e-05
GFQHGFASSTFDNGTSQKR	NPLTFHSKQK	UTP8	700	UTP4	765	2.02e-05
NEQVNYQYLTSGVNNSMGKVR	GSEYQGDQEHIIHNDKVR	Utp17	483	UTP15	378	2.64e-05
VKCNDVSGDSSVPVLHCNEVIEK	DINDKR	UTP8	442	UTP8	439	2.84e-05
GSEYQGDQEHIIHNDKVR	SSDKENAPASFNK	UTP15	378	UTP15	341	2.97e-05
KLYER	KTNLK	UTP15	244	UTP5	420	2.97e-05
SAVINSEKSHNSK	LCYQFGKLYK	UTP8	373	UTP8	283	3.62e-05
ILTTFKDPSQK	KKQSR	Utp17	158	Utp17	422	4.05e-05
QKAFIQPK	KFILTK	UTP4	767	UTP9	418	4.74e-05
TNLKGSNLK	HEIHKSK	UTP5	424	UTP15	497	4.74e-05
VTSGDNFKHVDDAIK	NKSADR	UTP5	370	UTP5	339	5.46e-05
KSATSQSPIFFK	KTNLK	UTP10	1491	UTP5	420	5.63e-05
TGLVKVVENVLGEPFDR	AMKLIYSK	UTP10	1754	UTP10	1712	6.63e-05
SEKPPTALTMIK	LYKLNQGK	UTP10	172	UTP8	286	6.73e-05
ELTSLEQEQAKPPQANELLTETFGDK	MNDKVFR	UTP5	392	UTP10	1542	7.56e-05
GSEYQGDQEHIIHNDKVR	TKVINPHGISVPITK	UTP15	378	Utp17	546	7.96e-05
VTSGDNFKHVDDAIK	IQIVSKDGR	UTP5	370	UTP5	284	8.68e-05
IKEEHYTEK	HTSSKQDGR	UTP8	486	UTP5	619	9.83e-05
VLSLFTEAIGKGYK	KDTASFQTFLDK	UTP10	504	UTP10	460	0.000101
LQILDFDTFKK	NAKSNNFQR	Utp17	639	UTP15	353	0.000124
HTSSKQDGR	QVIKTFSR	UTP5	619	UTP15	75	0.000126
LQILDFDTFKK	DSIKQEMK	Utp17	639	UTP8	596	0.00016
IITSKAPLLPQQTTPEQR	HTSSKQDGR	UTP15	12	UTP5	619	0.000183
SSTSKNAFLK	AKVMSIK	UTP10	832	UTP8	174	0.00021
GSEYQGDQEHIIHNDKVR	IITSKAPLLPQQTTPEQR	UTP15	378	UTP15	12	0.000231
VTSGDNFKHVDDAIK	KTNLK	UTP5	370	UTP5	420	0.000245
KLDEDEGTGESSEQR	LQYNNSKPLK	UTP9	83	UTP9	159	0.000246
GSSLDLVASFSHDSTR	NEKNNADEADQK	UTP9	2	UTP9	342	0.000276
LTLKDDQNISTCSLSPDGQVLVVGR	PSTTKVFHLQPVGNK	UTP4	423	UTP4	449	0.000277
NEQVNYQYLTSGVNNSMGKVR	NAKSNNFQR	Utp17	483	UTP15	353	0.000292
GFQHGFASSTFDNGTSQKR	SGELNSIKDK	UTP8	700	UTP9	471	0.000296
NTNDNDEDEEDIALEFINGEKK	LFQTLKGQGNVDQLPSK	Utp17	862	UTP10	307	0.000327
LVINSLTSSLKFDR	KTNLK	UTP10	1631	UTP5	420	0.000351
IGEADKVCSIVVNEDLEIIDFTPINSK	NNADEADQKK	UTP9	285	UTP9	351	0.000374
IITSKAPLLPQQTTPEQR	KLYER	UTP15	12	UTP15	244	0.00045
LKPALAVILLER	TNLKGSNLK	UTP5	473	UTP5	424	0.000462
HLKSALR	DKHTK	UTP9	483	UTP9	473	0.000463
YLVKAIGALASNNSGVDEHNQILNK	KTNLK	UTP10	1668	UTP5	420	0.000493
AFIQPKLVF	HEIHKSK	UTP4	773	UTP15	497	0.000535
IITSKAPLLPQQTTPEQR	TNLKGSNLK	UTP15	12	UTP5	424	0.000799
LQYNNSKPLK	SQKNNR	UTP9	159	UTP4	316	0.000826
KILSLIAK	DASIKVR	UTP10	584	UTP10	577	0.00084
KDDFVIGGCSDGR	SQKNNR	UTP4	197	UTP4	316	0.00087
KFESLENTKTVSEFTLDSEIQTVK	FHTQDNKILATASDDR	Utp17	648	UTP15	138	0.000937
FVDFTPATITSLAFSHKSNINK	KDDFVIGGCSDGR	UTP4	54	UTP4	197	0.00127
LEEKEEEAQPEVQHEKK	NNADEADQKK	UTP9	368	UTP9	351	0.0013
IITSKAPLLPQQTTPEQR	HEIHKSK	UTP15	12	UTP15	497	0.00139
KSATSQSPIFFK	NKSADR	UTP10	1491	UTP5	339	0.00212
HVDDAIKSWER	MNDKVFR	UTP5	377	UTP10	1542	0.00234
SKEAQR	KTNLK	UTP15	499	UTP5	420	0.00286
ALEELSQIEPKFAIFSR	LLASKSK	UTP10	65	UTP10	249	0.00297
SIAFYPKIVPPSIK	NKSADR	UTP10	1372	UTP5	339	0.0033
HTSSKQDGR	LKVTK	UTP5	619	UTP4	461	0.00368
LTTSLFTNADVNTDIVKQLSDPVETTK	DASIKVR	UTP10	449	UTP10	577	0.00483
KLYER	LKVTK	UTP15	244	UTP4	461	0.00623
SSDKENAPASFNKNAK	LKPALAVILLER	UTP15	350	UTP5	473	0.00661
KLDEDEGTGESSEQR	VKLFSTLIK	UTP9	83	UTP10	1027	0.00774
KLDEDEGTGESSEQR	ETETKINK	UTP9	83	UTP9	374	0.016
VTSGDNFKHVDDAIK	MNDKVFR	UTP5	370	UTP10	1542	0.02
DSLGKSFQVGNNDSSVILKPLFDDK	SAVINSEKSHNSK	UTP8	414	UTP8	373	0.0224
IITSKAPLLPQQTTPEQR	NDNETNWNLKTK	UTP15	12	Utp17	544	0.0226
FESLENTKTVSEFTLDSEIQTVK	NAKSNNFQR	Utp17	648	UTP15	353	0.0239
DTASFQTFLDKHSELINTTNVSMLTETGER	QLSDPVETTKK	UTP10	471	UTP10	459	0.0273
NNTDNLPKEWK	IKSTDVQR	UTP4	624	UTP4	718	0.035
NPLTFHSKQK	AFIQPKLVF	UTP4	765	UTP4	773	0.0353
IITSKAPLLPQQTTPEQR	VYSVLLDETSDKK	UTP15	12	UTP10	1173	0.0482
ILSLIAKR	TGVKK	UTP10	591	UTP10	583	0.0514
HIQQPISAMNTKNSNSITSLNHSK	SGELNSIKDK	Utp17	409	UTP9	471	0.0573
FHTQDNKILATASDDR	DASIKVR	UTP15	138	UTP10	577	0.0697
FHTQDNKILATASDDR	KTNLK	UTP15	138	UTP5	420	0.0815
SSDKENAPASFNKNAK	SAVINSEKSHNSK	UTP15	350	UTP8	373	0.118
LFQTLKGQGNVDQLPSK	DASIKVR	UTP10	307	UTP10	577	0.131
KSATSQSPIFFK	TNLKGSNLK	UTP10	1491	UTP5	424	0.165
LSVVSGGKPALNNLSSVTGNK	ILTTFKDPSQK	Utp17	19	Utp17	158	0.192
