# Supplementary material for: UtpA and UtpB chaperone nascent pre-ribosomal RNA and U3 snoRNA to initiate eukaryotic ribosome assembly
Source: Nat Commun. 2016 Jun 29;7:12090. doi: 10.1038/ncomms12090 (PMC4931317; doi:10.1038/ncomms12090)
Supplement: Supplementary Table 4 — UtpB CL-MS data [file ncomms12090-s5.xlsx]

## Sheet: Supplementary Table 4
Peptide	Protein 1	Residue 1	Protein 2	Residue 2	Score
AQFKTVSTR(4)-AILVNFKAR(7)	UTP21	661	UTP1	85	2.68e-09
AQFKTVSTR(4)-GKNSK(2)	UTP21	661	UTP21	19	0.00022
AQFKTVSTR(4)-KVEEDVR(1)	UTP21	661	UTP21	9	5.23e-08
DCTEQEIEEEQEKAK(13)-KILHK(1)	UTP13	658	UTP13	51	3.37e-10
DCTEQEIEEEQEKAK(13)-LFNVLKR(6)	UTP13	658	UTP13	699	2.54e-05
DLSAKIWSVDSEEKNLAATTFNGHR(14)-SIDLK(1)	UTP1	180	UTP21	2	0.0004
DLSAKIWSVDSEEKNLAATTFNGHR(5)-SIDLK(1)	UTP1	171	UTP21	2	8.38e-05
DQEAQKK(6)-FKVTGR(2)	UTP21	794	UTP21	806	0.0564
EKGLTEEEIAK(2)-FTAKNSER(4)	UTP12	306	UTP1	572	1.78e-06
EVAVSTLKGQISIFNIEDAK(8)-FTAKNSER(4)	UTP1	536	UTP1	572	0.000149
EVAVSTLKGQISIFNIEDAK(8)-KDIISGR(1)	UTP1	536	UTP1	557	7.67e-11
FILTTSKDLSAK(7)-EKCSAVK(2)	UTP1	166	UTP1	98	2.93e-11
FILTTSKDLSAK(7)-VKCVTFHPATR(2)	UTP1	166	UTP1	264	7.28e-08
FLQIWKTPDVNK(6)-KVEEDVR(1)	UTP1	123	UTP21	9	4.72e-08
FTAKNSER(4)-KDIISGR(1)	UTP1	572	UTP1	557	2.55e-10
FTAKNSER(4)-KMRPEVR(1)	UTP1	572	UTP1	674	2.75e-11
FTAKNSER(4)-KQDGGR(1)	UTP1	572	UTP21	396	0.00125
FTAKNSER(4)-SLYKIK(4)	UTP1	572	UTP12	337	0.00279
FVKQQWNLR(3)-TGKVVR(3)	UTP12	909	UTP13	94	6.35e-05
GLWDVSFCQYDKLLATSSGDK(12)-NKFLPVLK(2)	UTP13	546	UTP12	515	4.24e-12
HNYEFVDEYDQQEKESNSAR(14)-DQEAQKK(6)	UTP12	929	UTP21	794	0.00345
IFHLKTGK(5)-SKPKEAPK(4)	UTP13	91	UTP21	747	0.00149
IHVLKNIHR(5)-KQDGGR(1)	UTP21	288	UTP21	396	8.84e-09
IHVLKNIHR(5)-VGGSTIKSK(7)	UTP21	288	UTP21	408	0.00088
IWNLENGELEATLANHKR(17)-DGMIKLWDLK(5)	UTP13	533	UTP12	187	8.67e-05
IWSVDSEEKNLAATTFNGHR(9)-TPDVNKDR(6)	UTP1	180	UTP1	129	0.00265
KDAQSQEMSQR(1)-TIKIPQSR(3)	UTP21	382	UTP21	245	1.53e-07
KDAQSQEMSQR(1)-TPDVNKDR(6)	UTP21	382	UTP1	129	2.55e-09
KHFFYANQAK(1)-KLDAEEQMNK(1)	UTP1	253	UTP21	795	9.27e-17
KLDAEEQMNK(1)-FKVTGR(2)	UTP21	795	UTP21	806	8.01e-10
KLDAEEQMNK(1)-SKPKEAPK(4)	UTP21	795	UTP21	747	3.52e-06
KLDAEEQMNKFK(10)-SKPKEAPK(4)	UTP21	804	UTP21	747	5.16e-07
KLGEAPIKPQGNAVLIAVNK(1)-DMKLWQR(3)	UTP12	780	UTP12	774	6.44e-10
KMRPEVR(1)-EKCSAVK(2)	UTP1	674	UTP1	98	5.71e-07
KMRPEVR(1)-KDIISGR(1)	UTP1	674	UTP1	557	4.14e-06
KMTEAGSLDLIDDAGENSDLEDR(1)-FILTTSKDLSAK(7)	UTP1	634	UTP1	166	6.14e-07
KMTEAGSLDLIDDAGENSDLEDR(1)-FTAKNSER(4)	UTP1	634	UTP1	572	6.04e-12
KMTEAGSLDLIDDAGENSDLEDR(1)-IFHLKTGK(5)	UTP1	634	UTP13	91	1.78e-08
KMTEAGSLDLIDDAGENSDLEDR(1)-KDIISGR(1)	UTP1	634	UTP1	557	0.000196
KMTEAGSLDLIDDAGENSDLEDR(1)-KNIAAIDLNK(1)	UTP1	634	UTP1	56	8.83e-19
KNIAAIDLNK(1)-EKCSAVK(2)	UTP1	56	UTP1	98	3.91e-10
KNIAAIDLNK(1)-FTAKNSER(4)	UTP1	56	UTP1	572	1.04e-08
KNIAAIDLNK(1)-KMRPEVR(1)	UTP1	56	UTP1	674	2.49e-07
KVEEDVR(1)-VGIYKR(5)	UTP21	9	UTP21	102	8.02e-06
LDAEEQMNKFK(9)-RDQEAQKK(7)	UTP21	804	UTP21	794	1.07e-06
LFNVLKR(6)-TGKVVR(3)	UTP13	699	UTP13	94	1.13e-07
LGFESHFTKQLR(9)-KLDAEEQMNK(1)	UTP21	819	UTP21	795	0.000636
LHKKQDGGR(3)-RKVEEDVR(2)	UTP21	395	UTP21	9	0.214
LISGSKDSNIIVWDLVGEVGLYK(6)-IKSASWTTVSSSK(2)	UTP12	141	UTP12	339	1.17e-17
LLATSSGDKTVK(9)-SKPKEAPK(4)	UTP13	555	UTP21	747	0.000214
LNEEYLINKVYEAIPIK(9)-KVEEDVR(1)	UTP1	753	UTP21	9	1.25e-07
LPLSNENDSSDEEENEKELP(17)-LKEKGLTEEEIAK(4)	UTP1	920	UTP12	306	0.00998
LSEIPGMVKIVDAIIPYTQR(9)-FVKQQWNLR(3)	UTP13	780	UTP12	909	3.56e-09
LSEIPGMVKIVDAIIPYTQR(9)-TGDLVSKLSDGLPPGASDAR(7)	UTP13	780	UTP12	62	1.46e-15
MIITSSADKNIK(9)-FTAKNSER(4)	UTP12	595	UTP1	572	1e-07
MIITSSADKNIK(9)-SKPKEAPK(4)	UTP12	595	UTP21	747	6.11e-11
NEELKLQINR(5)-VKTELR(2)	UTP12	877	UTP12	884	1.02e-07
NMALNGTLEFLNSKK(14)-FTAKNSER(4)	UTP1	633	UTP1	572	2.7e-16
NMALNGTLEFLNSKK(14)-KDIISGR(1)	UTP1	633	UTP1	557	6.86e-11
NMALNGTLEFLNSKK(14)-KNIAAIDLNK(1)	UTP1	633	UTP1	56	1e-07
NMALNGTLEFLNSKK(14)-KQDGGR(1)	UTP1	633	UTP21	396	2.95e-13
NSKIFSPFR(3)-AQFKTVSTR(4)	UTP21	22	UTP21	661	5.51e-09
NSKIFSPFR(3)-KVEEDVR(1)	UTP21	22	UTP21	9	4.57e-05
NVLHHFNFKEK(9)-KDAQSQEMSQR(1)	UTP1	96	UTP21	382	2.44e-15
QTLESLKAGER(7)-LLATSSGDKTVK(9)	UTP12	747	UTP13	555	0.0195
RDPTSPAPLKTHTIELQGQR(10)-LLATSSGDKTVK(9)	UTP12	381	UTP13	555	4.81e-07
RPSDDDDNESEDDDKQEEVDISK(15)-KHFFYANQAK(1)	UTP1	237	UTP1	253	3.5e-17
RPSDDDDNESEDDDKQEEVDISK(15)-KVEEDVR(1)	UTP1	237	UTP21	9	1.73e-11
SALKSTEDDLGFNVQGLK(4)-VKTELR(2)	UTP12	892	UTP12	884	1.81e-05
SDPQDKYPSEFYTK(6)-KVEEDVR(1)	UTP21	148	UTP21	9	2.72e-15
SIDISDDNKLLATASNGSLK(9)-IWNIKTHK(5)	UTP12	404	UTP12	420	1.07e-06
SIDISDDNKLLATASNGSLK(9)-NKFLPVLK(2)	UTP12	404	UTP12	515	1.59e-06
SKFPEIVALAIENAR(2)-KQDGGR(1)	UTP21	410	UTP21	396	1.72e-07
SKPKEAPK(4)-FKVTGR(2)	UTP21	747	UTP21	806	4.77e-08
STEDDLGFNVQGLKFVKQQWNLR(17)-VDNLVEQSYILDYALVEMDKLF(20)	UTP12	909	UTP13	815	0.0588
TPDVNKDR(6)-KVEEDVR(1)	UTP1	129	UTP21	9	3.09e-07
TSYKGISLNPIYAGSSAVATVSENGK(4)-IWDCSSGECLKTLDGHNNR(11)	UTP13	8	UTP13	611	9.09e-08
VAKEVVNTTTDNK(3)-VKSYQR(1)	UTP1	833	UTP12	2	9.5e-09
VAKEVVNTTTDNK(3)-VKSYQR(2)	UTP1	833	UTP12	3	3.38e-07
VGGSTIKSK(7)-DEKFAR(3)	UTP21	408	UTP21	438	8.21e-07
VKCVTFHPATR(2)-EKCSAVK(2)	UTP1	264	UTP1	98	7.99e-06
VKCVTFHPATR(2)-KMRPEVR(1)	UTP1	264	UTP1	674	4.42e-08
YVGPELNKLALATNSPSLR(8)-YNENSCKFDIYAK(7)	UTP13	352	UTP13	423	1.46e-09
MIITSSADKNIK(9)-SKPKEAPK(2)	UTP12	595	UTP21	745	1.05e-07
STEDDLGFNVQGLKFVK(14)-SKPKEAPK(4)	UTP12	906	UTP21	747	3.12e-07
ADASGEGVEDEASGVHKQTLESLK(17)-LFNVLKR(6)	UTP12	740	UTP13	699	8.21e-09
VGGSTIKSK(7)-KQDGGR(1)	UTP21	408	UTP21	396	5.87e-11
SKPKEAPK(4)-TGKVVR(3)	UTP21	747	UTP13	94	9.15e-10
FKVTGR(2)-EAPKK(4)	UTP21	806	UTP21	751	0.0059
LVTGSADKTVK(8)-FTAKNSER(4)	UTP12	495	UTP1	572	1.37e-07
LGFESHFTKQLR(9)-DQEAQKK(6)	UTP21	819	UTP21	794	2.02e-07
FNHKELVSQK(4)-LLATSSGDKTVK(9)	UTP12	866	UTP13	555	0.0255
SEKLPFFLQLSGEK(3)-DQEAQKK(6)	UTP21	755	UTP21	794	0.000306
QGNITFSDDGKQLLSPVGNR(11)-AQFKTVSTR(4)	UTP1	27	UTP21	661	3.21e-06
LGEAPIKPQGNAVLIAVNK(7)-DMKLWQR(3)	UTP12	787	UTP12	774	5.29e-06
SLYKIK(4)-QSKQR(3)	UTP12	337	UTP12	253	0.000106
KVEEDVR(1)-GKNSK(2)	UTP21	9	UTP21	19	8.73e-06
TPDVNKDR(6)-GKNSK(2)	UTP1	129	UTP21	19	0.00025
KDIISGR(1)-KQDGGR(1)	UTP1	557	UTP21	396	2.16e-10
LVTGSADKTVK(8)-KQDGGR(1)	UTP12	495	UTP21	396	3.04e-12
MIITSSADKNIK(9)-DQEAQKK(6)	UTP12	595	UTP21	794	0.00019
LDIENDKMGGK(7)-VVTASEDGKIK(9)	UTP12	237	UTP1	368	2.4e-06
KDAQSQEMSQR(1)-VGGSTIKSK(7)	UTP21	382	UTP21	408	0.00386
KDAQSQEMSQR(1)-LVTGSADKTVK(8)	UTP21	382	UTP12	495	0.000723
TPDVNKDR(6)-VGIYKR(5)	UTP1	129	UTP21	102	4.74e-07
